# Supplementary material for: Hmga2 is necessary for Otx2-dependent exit of embryonic stem cells from the pluripotent ground state
Source: BMC Biol. 2016 Mar 31;14:24. doi: 10.1186/s12915-016-0246-5 (PMC4818510; doi:10.1186/s12915-016-0246-5)
Supplement: Additional file 5: — Supporting data. Data values of the experiments shown in the indicated Figures (shown in the sheet name) with the statistical analysis. (XLSX 176 kb) [file 12915_2016_246_MOESM5_ESM.xlsx]

## Sheet: 1A
% of Nanog-GFP+ cells	#1	#2	#3	#4	#5	#6	mean	SEM	p value
sh Ctrl	0.1	0.2	0.1	4	10.7	25.7	6.8	3.92016
sh Hmga2 #1	4	4	3	36	37	37	20.1667	7.42262	0.0498344
sh Hmga2 #2	10	10	10	44	44	44	27	8.09468	0.0138023

## Sheet: 1B
		cell count	cell count	cell count	reference value (%)	mean (%)	mean (%)	SEM	SEM	SEM	mean	relative mean (%)	relative mean (%)	relative SEM (%)	relative SEM (%)	p value	p value
		Dapi	Oct4	Sox1	Dapi	Oct4	Sox1	Dapi	Oct4	Sox1	Dapi	Oct4	Sox1	Oct4	Sox1	Oct4	Sox1
2d	si Ctrl	511	158	143	100	30.9198	27.9843	34.225	4.28016	8.20693	314.143	50.6233	37.9911	1.36249	2.61248
		316	167	123	100	52.8481	38.9241
		283	159	121	100	56.1837	42.7562
		297	155	137	100	52.1886	46.1279
		248	137	110	100	55.2419	44.3548
		297	153	98	100	51.5152	32.9966
		247	137	81	100	55.4656	32.7935
2d	si Hmga2	544	424	81	100	77.9412	14.8897	21.1834	19.6587	6.01472	450.143	74.9311	19.4064	4.3672	1.33618	0.000849054	0.00130323
		449	335	100	100	74.6102	22.2717
		457	356	101	100	77.8993	22.1007
		494	367	54	100	74.2915	10.9312
		418	324	90	100	77.512	21.5311
		415	303	91	100	73.012	21.9277
		374	259	83	100	69.2513	22.1925
4d	si ctrl	389	11	291	100	2.82776	74.8072	19.1469	5.33949	35.3747	305.714	4.22748	70.2456	1.74656	11.5712
		310	7	106	100	2.25806	34.1935
		286	43	235	100	15.035	82.1678
		335	1	333	100	0.298507	99.403
		324	7	277	100	2.16049	85.4938
		258	4	87	100	1.55039	33.7209
		238	13	195	100	5.46218	81.9328
4d	si Hmga2	350	112	129	100	32	36.8571	15.5086	13.3519	13.14	339.571	39.0452	35.1061	3.93197	3.86959	0.000119782	0.0216029
		410	171	182	100	41.7073	44.3902
		367	149	109	100	40.5995	29.7003
		314	166	119	100	52.8662	37.8981
		291	69	107	100	23.7113	36.7698
		341	142	131	100	41.6422	38.4164
		304	124	66	100	40.7895	21.7105
		cell count	cell count	cell count	reference value (%)	mean (%)	mean (%)	SEM	SEM	SEM	mean	relative mean (%)	relative mean (%)	relative SEM (%)	relative SEM (%)	p value	p value
		Dapi	Nanog	Sox1	Dapi	Nanog	Sox1	Dapi	Nanog	Sox1	Dapi	Nanog	Sox1	Nanog	Sox1	Nanog	Sox1
2d	si Ctrl	524	202	234	100	38.5496	44.6565	54.6799	5.94091	46.1676	571.167	37.2715	47.2038	1.04014	8.08304
		653	211	353	100	32.3124	54.0582
		470	190	200	100	40.4255	42.5532
		720	225	350	100	31.25	48.6111
		680	215	420	100	31.6176	61.7647
		380	188	120	100	49.4737	31.5789
2d	si Hmga2	566	350	97	100	61.8375	17.1378	38.1815	28.6489	10.9446	432.167	54.6372	27.9193	6.62914	2.53249	0.0144004	0.0473147
		428	247	119	100	57.7103	27.8037
		349	192	150	100	55.0143	42.9799
		504	258	70	100	51.1905	13.8889
		431	247	119	100	57.3086	27.6102
		315	141	120	100	44.7619	38.0952
4d	si ctrl	576	21	551	100	3.64583	95.6597	44.6314	1.65328	56.7948	384.833	6.46068	82.0493	0.429609	14.7583
		300	23	282	100	7.66667	94
		267	26	117	100	9.73783	43.8202
		352	27	323	100	7.67045	91.7614
		401	16	332	100	3.99002	82.793
		413	25	348	100	6.05327	84.2615
4d	si Hmga2	426	165	77	100	38.7324	18.0751	33.5176	13.5368	6.99246	283.833	49.1688	30.2331	4.76927	2.46358	0.000449306	0.00207368
		251	95	78	100	37.8486	31.0757
		234	106	72	100	45.2991	30.7692
		189	130	69	100	68.7831	36.5079
		314	131	116	100	41.7197	36.9427
		289	181	81	100	62.6298	28.0277

## Sheet: 1C
Oct4 in SFEBs
	2^ΔCt exp1	2^ΔCt exp2	2^ΔCt exp3	mean of 2^ΔCt	SEM	relative mean	relative SEM	p value
si Ctrl	0.0457781	0.0432367	0.043737	0.0442506	0.000777267	1	0.0175651	0.00246561
si Hmga2	0.107731	0.0987552	0.0961214	0.100869	0.0035143	2.2795	0.0794181
Nanog in SFEBs
	2^ΔCt exp1	2^ΔCt exp2	2^ΔCt exp3	mean of 2^ΔCt	SEM	relative mean	relative SEM	p value
si Ctrl	0.0168238	0.0173611	0.0165968	0.0169273	0.00022659	1	0.0133861	0.0038379
si Hmga2	0.0367911	0.0350122	0.0327355	0.0348463	0.00117368	2.05859	0.0693367
Rex1 in SFEBs
	2^ΔCt exp1	2^ΔCt exp2	2^ΔCt exp3	mean of 2^ΔCt	SEM	relative mean	relative SEM	p value
si Ctrl	0.00119161	0.00126119	0.00144072	0.00144072	7.42088e-05	1	0.0515083	0.00454518
si Hmga2	0.00379916	0.00339	0.00359573	0.00359573	0.000118115	2.49579	0.0819837
Klf4 in SFEBs
	2^ΔCt exp1	2^ΔCt exp2	2^ΔCt exp3	mean of 2^ΔCt	SEM	relative mean	relative SEM	p value
si Ctrl	0.00521181	0.00503079	0.00380537	0.00468265	0.000441746	1	0.0943366	0.000641732
si Hmga2	0.0242883	0.0248119	0.0246179	0.0245727	0.00015284	5.2476	0.0326395

## Sheet: 1D
Nanog
	2^ΔCt exp1	2^ΔCt exp2	2^ΔCt exp3	mean of 2^ΔCt	SEM	relative mean	relative SEM	p value
si Ctrl	0.00651057	0.00781792	0.009	0.00777616	0.000718939	1	0.0924541	0.00413133
si Hmga2	0.0118292	0.0121956	0.01344	0.0124883	0.000487477	1.60597	0.0626886
Rex1
	2^ΔCt exp1	2^ΔCt exp2	2^ΔCt exp3	mean of 2^ΔCt	SEM	relative mean	relative SEM	p value
si Ctrl	0.000385763	0.000397158	0.000361	0.000381307	1.0673e-05	1	0.0279906	0.0127673
si Hmga2	0.0008475	0.000749648	0.00068	0.000759049	4.8581e-05	1.99065	0.127407
Klf4
	2^ΔCt exp1	2^ΔCt exp2	2^ΔCt exp3	mean of 2^ΔCt	SEM	relative mean	relative SEM	p value
si Ctrl	0.00234369	0.00221113	0.001991	0.00218194	0.000102855	1	0.047139	0.0128782
si Hmga2	0.00300275	0.00283684	0.0028809	0.00290683	4.96183e-05	1.33222	0.0227404

## Sheet: 1E
Oct4 in ESCs
	2^ΔCt exp1	2^ΔCt exp2	2^ΔCt exp3	mean of 2^ΔCt	SEM	relative mean	relative SEM
si Ctrl	0.345297	0.360992	0.30156	0.33595	0.0177817	1	0.0529298
si Hmga2	0.315862	0.384299	0.326838	0.342333	0.021221	1.019	0.0631671
Nanog in ESCs
	2^ΔCt exp1	2^ΔCt exp2	2^ΔCt exp3	2^ΔCt exp4	mean of 2^ΔCt	SEM	relative mean	relative SEM	p value
si Ctrl	0.0724438	0.0671501	0.0841438	0.0921418	0.0789699	0.00564627	1	0.0714991	0.0136005
si Hmga2	0.0972607	0.105331	0.104894	0.108142	0.103907	0.00232935	1.31578	0.0294967
Rex1 in ESCs
	2^ΔCt exp1	2^ΔCt exp2	2^ΔCt exp3	mean of 2^ΔCt	SEM	relative mean	relative SEM
si Ctrl	0.0178059	0.0189389	0.02064	0.0191283	0.000823597	1	0.0430565
si Hmga2	0.0228922	0.0250508	0.0197542	0.0225657	0.00153769	1.1797	0.0803881
Klf4 in ESCs
	2^ΔCt exp1	2^ΔCt exp2	2^ΔCt exp3	mean of 2^ΔCt	SEM	relative mean	relative SEM
si Ctrl	0.0660637	0.0648073	0.0683744	0.0664151	0.00104462	1	0.0157286
si Hmga2	0.0800919	0.073521	0.0697434	0.0744521	0.00302342	1.12101	0.045523

## Sheet: 2A
Rex1
	2^ΔCt exp1	2^ΔCt exp2	2^ΔCt exp3	mean of 2^ΔCt	SEM	relative mean	relative SEM	p value
ESCs	0.0156034	0.0152188	0.015	0.0152741	0.00017635	1	0.0115457	0.000297915
EpiLCs	0.00124469	0.00113901	0.00146399	0.00128256	9.57043e-05	0.08397	0.0062658
Klf4
	2^ΔCt exp1	2^ΔCt exp2	2^ΔCt exp3	mean of 2^ΔCt	SEM	relative mean	relative SEM	p value
ESCs	0.0203758	0.0207895	0.021707	0.0209575	0.000393354	1	0.0187692	0.000294085
EpiLCs	0.00102654	0.00103296	0.00119424	0.00108458	5.48622e-05	0.0517515	0.00261779
Oct4
	2^ΔCt exp1	2^ΔCt exp2	2^ΔCt exp3	mean of 2^ΔCt	SEM	relative mean	relative SEM	p value
ESCs	0.25235	0.269527	0.287707	0.269861	0.010208	1	0.0378268	0.00802317
EpiLCs	0.173619	0.173379	0.179719	0.175572	0.00207434	0.650602	0.0076867
Nanog
	2^ΔCt exp1	2^ΔCt exp2	2^ΔCt exp3	mean of 2^ΔCt	SEM	relative mean	relative SEM	p value
ESCs	0.121762	0.131309	0.133597	0.128889	0.00362433	1	0.0281198	0.00719384
EpiLCs	0.0796186	0.0745865	0.0817706	0.0786586	0.0021287	0.610281	0.0165158
Fgf5
	2^ΔCt exp1	2^ΔCt exp2	2^ΔCt exp3	mean of 2^ΔCt	SEM	relative mean	relative SEM	p value
ESCs	0.00122971	0.00192341	0.00101523	0.00138945	0.000274065	0.069994	0.0138061	0.00280379
EpiLCs	0.0211079	0.0208489	0.0175964	0.019851	0.00112981	1	0.0569143
Oct6
	2^ΔCt exp1	2^ΔCt exp2	2^ΔCt exp3	mean of 2^ΔCt	SEM	relative mean	relative SEM	p value
ESCs	0.00445833	0.00312434	0.00294375	0.00350881	0.000477614	0.395178	0.0537911	0.00434002
EpiLCs	0.00915711	0.00863087	0.00884922	0.00887907	0.000152644	1	0.0171914

## Sheet: 2B 
	Fgf5 in ESCs
	2^ΔCt exp1	2^ΔCt exp2	2^ΔCt exp3	mean of 2^ΔCt	SEM	relative mean	relative SEM	p value
si Ctrl	0.0020199	0.00171866	0.00159077	0.00177644	0.000127204	0.162933	0.011667
si Hmga2	0.00154948	0.00170856	0.0022829	0.00184698	0.000222746	0.169402	0.0204299
	Fgf5 in EpiLCs
	2^ΔCt exp1	2^ΔCt exp2	2^ΔCt exp3	2^ΔCt exp4	mean of 2^ΔCt	SEM	relative mean	relative SEM	p value
si Ctrl	0.00544831	0.0165144	0.00671732	0.0149317	0.0109029	0.00281354	1	0.258053	0.032438
si Hmga2	0.00324412	0.00895618	0.00364707	0.00931388	0.00629031	0.00164608	0.576938	0.150976
	Oct6 in ESCs
	2^ΔCt exp1	2^ΔCt exp2	2^ΔCt exp3	mean of 2^ΔCt	SEM	relative mean	relative SEM	p value
si Ctrl	0.00357832	0.00360321	0.00364222	0.00360792	1.85934e-05	0.25722	0.00132558
si Hmga2	0.00361072	0.00343494	0.00382904	0.0036249	0.000113988	0.25843	0.00812655
	Oct6 in EpiLCs
	2^ΔCt exp1	2^ΔCt exp2	2^ΔCt exp3	2^ΔCt exp4	mean of 2^ΔCt	SEM	relative mean	relative SEM	p value
si Ctrl	0.0064186	0.0153729	0.0183836	0.0159312	0.0140266	0.00261893	1	0.186712	0.0197066
si Hmga2	0.00422079	0.00736592	0.0123672	0.0088448	0.00819968	0.00169093	0.584581	0.120552
	Rex1 in ESCs
	2^ΔCt exp1	2^ΔCt exp2	2^ΔCt exp3	mean of 2^ΔCt	SEM	relative mean	relative SEM	p value
si Ctrl	0.109846	0.106576	0.109922	0.108781	0.00110297	1	0.0101394
si Hmga2	0.109033	0.105138	0.104643	0.106271	0.00138821	0.976928	0.0127615
	Rex1 in EpiLCs
	2^ΔCt exp1	2^ΔCt exp2	2^ΔCt exp3	mean of 2^ΔCt	SEM	relative mean	relative SEM	p value
si Ctrl	0.0765242	0.0328836	0.0280513	0.0458197	0.0154155	0.42121	0.141711	0.00968124
si Hmga2	0.139337	0.0891483	0.0724156	0.1003	0.0201072	0.922037	0.184841
	Klf4 in ESCs
	2^ΔCt exp1	2^ΔCt exp2	2^ΔCt exp3	mean of 2^ΔCt	SEM	relative mean	relative SEM	p value
si Ctrl	0.0295896	0.024895	0.0284781	0.0276542	0.00141644	1	0.0512197
si Hmga2	0.0446843	0.029127	0.0298009	0.0345374	0.00507718	1.2489	0.183595
	Klf4 in EpiLCs
	2^ΔCt exp1	2^ΔCt exp2	2^ΔCt exp3	mean of 2^ΔCt	SEM	relative mean	relative SEM	p value
si Ctrl	0.000102237	0.00144204	0.0025298	0.00135803	0.000702034	0.0491073	0.0253861	0.00572411
si Hmga2	0.0143365	0.0162682	0.0140216	0.0148754	0.000702303	0.537908	0.0253958

## Sheet: 2D
	Fgf5
		2^ΔCt exp1	2^ΔCt exp2	2^ΔCt exp3	2^ΔCt exp4	mean of 2^ΔCt	SEM	relative mean	relative SEM	p value
Mock	si Ctrl	0.0147837	0.0111399	0.0124473	0.0143876	0.0131896	0.000852866	1	0.0646619	0.00213931
	si Hmga2	0.00262574	0.00334217	0.00313763	0.00269197	0.00294938	0.000173379	0.223613	0.0131451
		2^ΔCt exp1	2^ΔCt exp2	2^ΔCt exp3	2^ΔCt exp4	mean of 2^ΔCt	SEM	relative mean	relative SEM	p value
Hmga2 ov	si Ctrl	0.00416595	0.00405179	0.00411999	0.00327788	0.0039039	0.000209988	1	0.0537892	0.150184
	si Hmga2	0.00399663	0.00700451	0.00592693	0.00392797	0.00521401	0.000755538	1.33559	0.193534
	Oct6
		2^ΔCt exp1	2^ΔCt exp2	2^ΔCt exp3	mean of 2^ΔCt	SEM	relative mean	relative SEM	p value
Mock	si Ctrl	0.0189521	0.0192033	0.0186039	0.0189198	0.000150511	1	0.00795523	0.00050339
	si Hmga2	0.00873486	0.00888139	0.00900465	0.00887363	6.75309e-05	0.469014	0.00356933
		2^ΔCt exp1	2^ΔCt exp2	2^ΔCt exp3	mean of 2^ΔCt	SEM	relative mean	relative SEM	p value
Hmga2 ov	si Ctrl	0.0123102	0.0124994	0.0129178	0.0125758	0.000155448	1	0.0123609	0.25172
	si Hmga2	0.0121998	0.0123359	0.0120945	0.0122101	6.04937e-05	0.970918	0.00481033
	Rex1
		2^ΔCt exp1	2^ΔCt exp2	2^ΔCt exp3	2^ΔCt exp4	mean of 2^ΔCt	SEM	relative mean	relative SEM	p value
Mock	si Ctrl	0.00172267	0.00236	0.00259239	0.0040278	0.00267572	0.000486746	1	0.181912	0.0349815
	si Hmga2	0.00535648	0.00331416	0.00560139	0.00916732	0.00585984	0.00121587	2.19001	0.454409
		2^ΔCt exp1	2^ΔCt exp2	2^ΔCt exp3	2^ΔCt exp4	mean of 2^ΔCt	SEM	relative mean	relative SEM	p value
Hmga2 ov	si Ctrl	0.00955358	0.00820659	0.00814901	0.0112711	0.00929506	0.000734257	1	0.0789944	0.0511819
	si Hmga2	0.0189389	0.0254795	0.0170569	0.0137913	0.0188167	0.00246236	2.02437	0.264911
	Klf4
		2^ΔCt exp1	2^ΔCt exp2	2^ΔCt exp3	mean of 2^ΔCt	SEM	relative mean	relative SEM	p value
Mock	si Ctrl	0.00124814	0.00148997	0.00141253	0.00138355	6.17456e-05	1	0.0446284	0.0471029
	si Hmga2	0.00331302	0.00600433	0.00437213	0.00456316	0.000677893	3.29815	0.489966
		2^ΔCt exp1	2^ΔCt exp2	2^ΔCt exp3	mean of 2^ΔCt	SEM	relative mean	relative SEM	p value
Hmga2 ov	si Ctrl	0.00464695	0.00491361	0.0031577	0.00423942	0.00047312	1	0.1116	0.055594
	si Hmga2	0.00639429	0.00702446	0.00694148	0.00678674	0.000171198	1.60087	0.0403823

## Sheet: 3B
	Klf4
	2^ΔCt exp1	2^ΔCt exp2	mean of 2^ΔCt	SEM	relative mean	relative SEM
wt #1	0.00349058	0.00274253	0.00311656	0.000374023	1	0.120011
wt #2	0.00410407	0.00277769	0.00344088	0.000663193	1.10407	0.212797
Hmga2 KO #1	0.0157034	0.0150188	0.0153611	0.000342286	4.92886	0.109828
Hmga2 KO #2	0.0274415	0.0334697	0.0304556	0.00301414	9.77219	0.967137
Hmga2 KO #3	0.0262144	0.020393	0.0233037	0.00291069	7.47738	0.933944
	Rex1
	2^ΔCt exp1	2^ΔCt exp2	mean of 2^ΔCt	SEM	relative mean	relative SEM
wt #1	0.001859	0.00288409	0.00237155	0.000512544	1	0.216122
wt #2	0.00110891	0.00436239	0.00273565	0.00162674	1.15353	0.68594
Hmga2 KO #1	0.023691	0.0178475	0.0207693	0.00292176	8.75769	1.23201
Hmga2 KO #2	0.0140101	0.00934888	0.0116795	0.00233059	4.92483	0.98273
Hmga2 KO #3	0.0242726	0.0370964	0.0306845	0.00641188	12.9386	2.70367
	Pax6
	2^ΔCt exp1	2^ΔCt exp2	mean of 2^ΔCt	SEM	relative mean	relative SEM
wt #1	0.029412	0.02392	0.026666	0.00194171	1	0.0728157
wt #2	0.0310449	0.0341816	0.0326133	0.00156836	1.22303	0.0588148
Hmga2 KO #1	0.00323287	0.00321346	0.00322317	6.86474e-06	0.120872	0.000257434
Hmga2 KO #2	0.000209403	0.00022768	0.000218542	6.46186e-06	0.00819551	0.000242325
Hmga2 KO #3	0.0163545	0.0155174	0.015936	0.000418566	0.597612	0.0156966

## Sheet: 3C
	Gata4
	2^ΔCt exp1	2^ΔCt exp2	mean of 2^ΔCt	SD	relative mean	relative SD
wt #1	0.00145325	0.00169265	0.00157295	0.00016928	1	0.10762
wt #2	0.00232026	0.00158259	0.00195142	0.000521611	1.24061	0.331613
Hmga2 KO #1	0.000141246	0.000123903	0.000132575	1.22634e-05	0.084284	0.00779641
Hmga2 KO #2	0.000213053	0.000192681	0.000202867	1.44054e-05	0.128972	0.0091582
Hmga2 KO #3	0.000241113	0.000307101	0.000274107	4.66602e-05	0.174263	0.0296641

[truncated: 29 more sheets: 3D, 3F, 3G, 3H , 3I, 3J, 4A, 4C, 4D, 4F, 4H, 5A, 5B, 5C, 5D, 6A, 6B, 6C, 7A, 7B …]
